# Supplementary material for: Fate of Pyrrolizidine Alkaloids in Soil: Insights from Myosotis arvensis L. and Senecio vulgaris L
Source: Toxins (Basel). 2025 Jul 2;17(7):335. doi: 10.3390/toxins17070335 (PMC12301031; doi:10.3390/toxins17070335)
Supplement: Supplementary file 1 [file toxins-17-00335-s001.zip]

Archive with 1 entries (1 files):
- toxins-3715042-supplementary.pdf
